# Supplementary material for: Circulating tumor DNA sequencing provides comprehensive mutation profiling for pediatric central nervous system tumors
Source: NPJ Precis Oncol. 2022 Sep 6;6:63. doi: 10.1038/s41698-022-00306-3 (PMC9448784; doi:10.1038/s41698-022-00306-3)
Supplement: Supplementary file 4 — Supplementary Data 2. Comparison of ddPCR and deep sequencing for H3K27M detection in paired liquid specimens. [file 41698_2022_306_MOESM4_ESM.xlsx]

## Sheet: H3K27M_TSO500ctDNA_ddPCR
		CSF		Plasma/serum
Patient ID	H3 tumor report	ddPCR	TSO500ctDNA	ddPCR	TSO500ctDNA
889	H3C2 p.K28M	N/A	0	0	0
765	H3C2 p.K28M	0.004	0.014	N/A	0
1291	H3C2 p.K28M	N/A	0.1598	N/A	0
933	H3-3A p.K28M	5e-05	0.0979	0	0
846	H3-3A p.K28M	0.2762	0.2524	3e-05	0
1549	H3-3A p.K28M	N/A	0.5	N/A	0
1446	H3-3A p.K28M	N/A	0.419	N/A	0.196
1368	H3-3A p.K28M	0.457	0.166	0.1428	0.1269
1279	H3-3A p.K28M	0.1094	0.3103	0.0048	0.0978
760	H3 WT (H3-3A, H3C2)	0	0	0	0
933	H3C2 WT	0.0006	0	0	0
